# Supplementary material for: Endometrial congestion is the only hysteroscopic finding indicative of chronic endometritis
Source: PLoS One. 2024 Jun 27;19(6):e0303041. doi: 10.1371/journal.pone.0303041 (PMC11210814; doi:10.1371/journal.pone.0303041)
Supplement: S1 Table — (XLSX) [file pone.0303041.s001.xlsx]

## Sheet: 伊藤解析用(全周期)
Number of hysteroscopies	Indications for hysteroscopy	Age	Height	weight	Duration of infertility	G	P	SA	basal FSH	basal LH	basal E2	AMH	Indications for ART	endometrial congestion	micropolyp	endometrial edema	endometrial polyps	Pathological diagnosis of CE
1	0	36	158	47.2	1.5	2	0	2	6.1	8.3	10.8	5.37	0	1	1	1	1	0
2	0	39	150	48	3.08333	0	0	0	5.8	4.7	26.7	1.91	0	1	1	1	0	1
1	1	32	159.7	47.2	4.41667	0	0	0	8	5.5	23.3	5.17	0	1	1	0	1	1
1	2	28	169	53.5	1.08333	0	0	0	NA	NA	NA	NA	NA	0	1	1	1	0
1	0	34	158	50	1.58333	2	0	2	NA	NA	NA	NA	NA	1	0	0	1	0
1	0	42	160	66.6	3.83333	0	0	0	9.6	8	52.1	1.86	0	1	0	0	1	1
1	0	39	162	47.2	1.75	2	0	0	5.8	7.4	52.9	2.78	0	1	1	0	0	1
3	0	40	159.7	40	3.83333	0	0	0	7.6	15.2	39.8	25.2	0	1	1	0	0	1
1	0	33	165	52	3.08333	0	0	0	6.9	1.4	17.6	1.02	0	1	1	0	0	1
1	0	32	160	48	1	1	0	1	8	4.5	22.4	2.48	4	1	0	0	1	1
1	0	36	163	59.8	0.666667	0	0	0	14.2	8.1	18.8	1.2	4	1	1	0	0	1
1	0	29	165	68	2.83333	0	0	0	6.3	6.2	42.1	5.06	4	1	1	0	0	1
1	0	29	161	50	0.0833333	1	1	0	7.7	3.1	18.8	2.41	4	1	1	0	0	1
1	0	24	163	85	0.916667	0	0	0	9.5	5.8	13.9	0.61	5	1	0	0	1	1
1	0	43	155	57.2	0.25	0	0	0	6.1	3.4	67.5	1.94	5	1	1	0	0	1
1	0	31	151	43	2.91667	1	0	0	11.6	7.2	39.8	1.49	6	1	1	0	0	1
1	0	28	151	41.4	1.5	0	0	0	8.9	8.9	35.6	5.41	0	1	1	0	0	0
1	0	31	165	77	0.166667	1	1	0	7.9	2.7	7.7	0.19	0	1	1	0	0	0
1	1	39	159	81	1.5	0	0	0	9.7	10.9	18	1.36	0	1	0	0	1	1
2	1	40	165	45	5.08333	2	0	0	9.4	3.7	39.2	1.12	0	1	1	0	0	1
1	0	36	154	49	2.16667	0	0	0	8.1	6.3	49.5	3.95	0	1	1	0	0	0
1	0	35	154	42.8	1.25	0	0	0	3.2	2	47.2	4.96	4	1	0	0	1	0
1	0	31	156	54.4	0.75	0	0	0	6.1	6.4	18.4	11	4	1	0	0	1	0
1	0	45	168	60	4.33333	0	0	0	3.6	2.7	92.4	0.1	4	1	1	0	0	0
1	1	31	164	61	0.5	1	1	0	5.3	3.6	13.6	1.97	1	1	1	0	0	1
1	0	30	162	51.5	3.16667	0	0	0	6	4.2	38.7	3.18	4	1	1	0	0	0
1	1	27	153	54	0.833333	0	0	0	10.3	3.5	19.1	1.94	4	1	0	0	1	1
1	1	36	155	47.8	1.91667	0	0	0	8.4	4.6	5.3	9	4	1	1	0	0	1
1	1	29	159	70	1.83333	0	0	0	4.7	7.6	24.4	12.5	4	1	1	0	0	1
1	1	35	161	53	1.25	0	0	0	NA	NA	NA	1.92	4	1	1	0	0	1
1	1	32	163	52.9	1.75	0	0	0	7.2	1.5	11.5	2.36	4	1	1	0	0	1
1	1	38			3.25	1	1	0	8.3	3.2	21.1	1.83	4	1	1	0	0	1
4	1	40	166	67.2	0.916667	0	0	0	6.1	3.1	33.9	1.47	4	1	1	0	0	1
2	0	33	163	55	1.41667	1	0	1	6.7	5	26.6	5.14	5	1	1	0	0	0
1	1	38	169	68.8	1.83333	1	1	0	6.8	1.8	30.1	1.01	4	1	1	0	0	1
1	1	38	157	54.6	1.41667	1	1	0	5	7.1	23.5	6.2	7	1	1	0	0	1
1	1	28	156	57.8	0.333333	1	1	0	5.4	4.2	14.4	5.78	1,4	1	1	0	0	1
1	1	37	156	50	0.666667	1	0	1	6.8	2	1	39	0	1	1	0	0	0
1	1	30	157.5	50	4	0	0	0	6.7	4.8	35.2	3.889	0	1	1	0	0	0
1	1	30	155	49	1.16667	1	0	0	5.6	7.6	22.2	6.85	4	1	1	0	0	0
1	1	37	163	48	0.583333	2	1	1	6.6	2.5	31.9	3.94	4	1	1	0	0	0
1	2	42	154	41	1	2	0	0	9.5	7.3	29.2	1.67	0	1	0	0	1	1
1	2	33	158	48.6	0.916667	1	1	0	6.9	3.1	36.4	4.33	5	1	0	0	1	1
1	2	26	158	53	NA	NA	NA	NA	NA	NA	NA	NA	NA	1	0	0	1	1
1	3	35	154	65	2.83333	6	1	3	8.9	5.5	21.2	NA	NA	1	1	0	0	1
1	2	38	157	38	3	0	0	0	9.9	3.4	79.2	1.13	4	1	1	0	0	0
1	0	29	160	50	0.916667	0	0	0	4.9	0.7	33.7		4	0	1	0	1	1
1	0	43	152.8	61	2.33333	0	0	0	8.2	3	25.1	2.71	4	0	1	0	1	1
1	0	37	161	52	0.5	0	0	0	8.1	2.5	64.7	1.22	4	0	1	1	0	1
2	0	37	161	52	0.5	0	0	0	8.1	2.5	64.7	1.22	4	0	1	1	0	1
1	0	32	157	43	0.166667	0	0	0	NA	NA	NA	NA	0	0	1	0	1	0
1	0	37	145.4	48.8	0.0833333	1	1	0	5.1	3.4	34.7	8.39	5	0	1	1	0	1
2	0	43	155	57.2	0.25	0	0	0	6.1	3.4	67.5	1.94	5	0	1	1	0	1
1	0	36	152	46.8	2.91667	0	0	0	6.8	2.9	9.1	4.95	0	0	1	0	1	0
1	0	40	160	44.1	3.08333	1	0	1	8.4	6	27.8	2.09	0	0	1	0	1	0
1	0	33	158	63.6	0.416667	0	0	0	5.8	3.3	51.5	3.57	0	0	1	0	1	0
1	0	41	155	60	1.16667	0	0	0	12.9	5.9	77.6	0.16	6	0	1	0	1	1
2	0	44	165	84.6	1.41667	2	0	0	8.1	3.5	5	0.78	1,7	0	1	1	0	1
1	0	36	157	47	0.416667	0	0	0	8.3	8	38.3	3.64	4	0	1	0	1	0
1	0	32	157	44	1.16667	0	0	0	11.6	5.1	15.2	0.9	4	0	1	0	1	0
1	0	42	163	64	1.08333	0	0	0	14.2	7.3	23.6	0.53	4	0	1	0	1	0
2	0	37	145.4	48.8	0.0833333	1	1	0	5.1	3.4	34.7	8.39	5	0	1	1	0	0
1	0	41	151	55	1.25	0	0	0	6.7	1.1	42.7	2.24	5	0	1	1	0	0
1	0	43	159	55	12	0	0	0	13.4	7.1	17.3	0.26	6	0	1	0	1	0
1	1	38	154.9	55.7	5.58333	0	0	0	6.2	6.4	50.9	0.1	7	0	1	1	0	1
1	1	45			0								NA	0	1	0	1	1
1	1	32	148	44	1.25	0	0	0	5	<0.3	<5.0	0.98	4	0	1	0	1	0
1	2	33			1.25	1	0	0	9.7	8.7	31.1	NA	0	0	0	1	1	1
1	2	36	153	46.5	0.916667	0	0	0	NA	NA	NA	NA	0	0	0	1	1	1
1	2	40	NA	NA	1.5	0	0	0	13.6	7.3	51.8	0.92	0	0	0	1	1	0
1	2	43	163	59.6	0.583333	3	1	1	NA	NA	NA	NA	0	0	0	1	1	0
1	2	35	164	49.5	2.33333	0	0	0	21.6	12.9	42.3	1.4	0	0	1	0	1	0
1	2	33	165	50	1.33333	0	0	0	NA	NA	NA	6.13	0	0	1	1	0	0
1	2	34	163	50.6	1.25	0	0	0	7.8	8	62.8	4.13	3	0	1	0	1	0
1	2	40	159	62.2	4.5	0	0	0	5	1.4	19.4	7.49	0	0	1	0	1	1
1	2	38	152	48	6.83333	0	0	0	5.1	2.1	5	5.82	2	0	0	1	1	1
1	2	37	161	52	NA	0	0	0	NA	NA	NA	NA	NA	0	0	1	1	1
2	2	39	153	45	0	1	1	0	NA	NA	NA	NA	NA	0	1	1	0	1
1	2	38	158	51	0	0	0	0	8.3	4.1	49.4	2.44	4	0	1	0	1	0
2	2	34	162	57.2	1.83333	0	0	0	6.2	12.5	56.1	9.52	4	0	1	0	1	0
1	3	41	158	48	0.583333	2	1	1				3.29	NA	0	1	0	1	1
1	3	31	162	52	3.25	0	0	0	NA	NA	NA	4.5	4	0	0	1	1	0
1	1	31	166	56	2.16667	0	0	0	7.6	6.7	23.7	3.1	5	1	0	0	0	1
2	0	33	165	52	3.08333	0	0	0	6.9	1.4	17.6	1.02	0	1	0	0	0	0
1	0	34	154	47	4.5	0	0	0	10.2	1.2	18.6	1.21	1	1	0	0	0	0
1	0	36	159	63	0.333333	0	0	0	7.5	17.5	60	15.2	4	1	0	0	0	0
5	0	32	160	48	1	1	0	1	8	4.5	22.4	2.48	4	1	0	0	0	0
1	0	34	156	72	2.41667	0	0	0	5.9	4.4	33.4	1.88	4	1	0	0	0	1
1	0	38	160	49	1.41667	1	0	1	10.3	3.9	45.3	0.79	5	1	0	0	0	0
3	0	33	163	55	1.41667	1	0	1	6.7	5	26.6	5.14	5	1	0	0	0	0
1	0	33	166	51	6	0	0	0	6	3.2	22.5	6.92	5	1	0	0	0	0
2	0	24	163	85	0.916667	0	0	0	9.5	5.8	13.9	0.61	5	1	0	0	0	0
1	0	33	157	58	0.916667	2	1		6.7	4	73.5	13.9	5	1	0	0	0	1
1	0	32	158	50	1.83333	0	0	0	8.6	4	49.8	0.81	5	1	0	0	0	1
1	0	37	158	64	3.66667	2	1	1	5.9	4.8	15.8	3.49	6	1	0	0	0	1
3	0	37	158	64	3.66667	2	1	1	5.9	4.8	15.8	3.49	6	1	0	0	0	1
1	1	40	165	45	5.08333	2	0	0	9.4	3.7	39.2	1.12	0	1	0	0	0	1
1	1	40	151	49.7	2.33333	0	0	0	18.6	13.1	22.2	0.36	0	1	0	0	0	1
1	1	34	159	56	1.83333	1	0	1	4.6	1.7	35.3	4.6	0	1	0	0	0	1
1	1	37	158	65	1.66667	0	0	0	10	6.5	24.1	8.02	3	1	0	0	0	1
3	1	40	165	45	5.08333	2	0	0	9.4	3.7	39.2	1.12	0	1	0	0	0	0
2	1	37	156	50	0.666667	1	0	1	6.8	2	1	39	0	1	0	0	0	0
1	1	38	157	57	6	0	0	0	5.9	3.7	93.6	2.77	4	1	0	0	0	1
1	1	40	166	67.2	0.916667	0	0	0	6.1	3.1	33.9	1.47	4	1	0	0	0	1
1	1	36	162	75	6.66667	0	0	0	4.9	2.2	25	3.13	4	1	0	0	0	1
1	1	37	155	57.7	3.41667	0	0	0	4.9	3.4	58.7	1.12	5	1	0	0	0	1
2	1	37	155	57.7	3.41667	0	0	0	4.9	3.4	58.7	1.12	5	1	0	0	0	1
1	1	40	156	58	1.58333	0	0	0	10.9	4.5	41	0.96	6	1	0	0	0	1
1	1	34	167	52	0.75	2	1	1	6.8	8.6	47	0.44	6	1	0	0	0	1
1	1	37	169.6	49.2	1.41667	0	0	0	6.5	5.8	31.4	12.2	4	1	0	0	0	0
1	1	32	180	97.6	1.58333	0	0	0	7.7	5.8	21	8.98	4	1	0	0	0	0
1	1	34	157	46	1.41667	1	1	0	7	3.1	50.2	0.52	4	1	0	0	0	0
1	1	42	158.2	64.1	1.91667	1	0	1	5.8	3.4	67.1	0.14	6	1	0	0	0	0
1	2	39	155	47	3.58333	0	0	0	10.3	5	76.3	1.92	1	1	0	0	0	1
1	1	32			0.833333	0	0	0	8.7	3.9	30.7	2.91	7	1	0	0	0	0
1	1	31	163	47	NA	NA	1	NA	NA	NA	NA	NA	NA	1	0	0	0	0
2	3	37	165	45	2.33333	1	0	0	9.4	3.7	39.2	1.12	0	1	0	0	0	1
1	3	35	151	40	3.83333	2	2	0	NA	NA	NA	NA	0	1	0	0	0	1
1	2	33	153	64	0.0833333	2	2	0	NA	NA	NA	NA	NA	1	0	0	0	0
1	3	35	166	59	1.5	4	0	4	6.8	8.5	55	NA	NA	1	0	0	0	0
1	0	33	170	58.3	0.583333	0	0	0	6.6	7.6	52.2	2.65	4	1	0	0	1	0
1	1	39	168	82	5.83333	1	1	0	8.3	3.7	40.9	0.73	4	1	1	0	0	1
2	0	32	157	43	0.166667	0	0	0	NA	NA	NA	NA	0	0	0	0	1	0
1	0	41	170	49	2.25	1	1	0	8.4	5.6	43.3	0.88	0	0	0	0	1	0
1	0	40	148	40	1.58333	2	1	1	7.3	3.6	65.8	0.69	0	0	0	0	1	0
2	0	36	156.4	46.4	1.41667	0	0	0	5.7	6.1	14.5	2.1	0	0	0	0	1	0
2	0	42	160	66.6	3.83333	0	0	0	9.6	8	52.1	1.86	0	0	0	0	1	0
1	0	37	155	45	2.66667	0	0	0				5.09	0	0	0	0	1	0
1	0	32	156	55	1.58333	0	0	0	5	2.3	41.7	3.26	0	0	0	1	0	0
2	0	40	153	44	0.833333	0	0	0	9.6	4	50.4	0.63	0	0	1	0	0	0
1	0	33	161	50	1.58333	0	0	0	9.9	3.9	75	2.05	0	0	1	0	0	0
1	0	44	154	90	3	0	0	0	6.8	3.3	30.7	0.54	1	0	0	0	1	0
1	0	39	160	51	1.58333	0	0	0	8.6	9.9	11.3	0.46	4	0	0	0	1	0
4	0	33	170	58.3	0.583333	0	0	0	6.6	7.6	52.2	2.65	4	0	0	0	1	0
1	0	33			2.66667	1	0	0	7.1	4.4	34.7	1.58	4	0	0	1	0	0
2	0	33			0.0833333	1	1	0	7.1	4.1	12.2	6.4	4	0	0	1	0	0
1	0	38	159	69	0.166667	0	0	0	10.1	5.9	28.1	0.4	0	0	0	0	1	1
1	0	36	156.4	46.4	1.41667	0	0	0	5.7	6.1	14.5	2.1	0	0	0	0	1	1
2	0	37	155	45	2.66667	0	0	0				5.09	0	0	0	0	1	1
1	0	40	153	44	0.833333	0	0	0	9.6	4	50.4	0.63	0	0	1	0	0	1
1	0	40	159.7	40	3.83333	0	0	0	7.6	15.2	39.8	25.2	0	0	1	0	0	1
1	0	35	157	53	0.416667	1	1	0	4.4	3.2	29.8	0.78	4	0	1	0	0	0
3	0	36	163	59.8	0.666667	0	0	0	14.2	8.1	18.8	1.2	4	0	1	0	0	0
1	0	42	175	60	2	0	0	0	9.9	5.1	48.7	0.8	1	0	1	0	0	1
1	0	33	164	62.6	0.25	1	0	0	7.8	4.6	11.9	3.01	1	0	1	0	0	1
1	0	31	160	47	5.08333	0	0	0	6.5	10.1	33.8	7.78	4	0	1	0	0	0
1	0	36	157	44	0.166667	0	0	0	10.5	4.6	24.9	1.14	4	0	1	0	0	0
1	0	35	166	65	3.75	0	0	0	5.1	11.5	22.8	9.98	4	0	1	0	0	0
2	0	31	156	54.4	0.75	0	0	0	6.1	6.4	18.4	11	4	0	1	0	0	0
1	0	35	162	49	1.66667	0	0	0	9.3	7.4	46	2.12	4	0	1	0	0	0
2	0	42	163	64	1.08333	0	0	0	14.2	7.3	23.6	0.53	4	0	0	0	1	1
1	0	36	160	48.8	1	0	0	0	11.1	11	36.7	3.28	4	0	0	0	1	1
1	0	34	154	50	3.25	1	0	0	6.9	5.3	20.6	1.84	4	0	0	0	1	1
1	0	26	155	53	2.58333	0	0	0	8.1	3.8	45.4	4.54	4	0	0	1	0	1
1	0	33			0.0833333	1	1	0	7.1	4.1	12.2	6.4	4	0	0	1	0	1
3	0	33			0.0833333	1	1	0	7.1	4.1	12.2	6.4	4	0	0	1	0	1
2	0	32	160	48	1	1	0	1	8	4.5	22.4	2.48	4	0	1	0	0	1
1	0	35	165	59	2.5	0	0	0	5.4	3.1	84.1	2.42	4	0	1	0	0	1
1	0	41	164	64	1.33333	3	1	2	8.8	4.1	119	0.37	4	0	1	0	0	1
3	0	33	170	58.3	0.583333	0	0	0	6.6	7.6	52.2	2.65	4	0	1	0	0	1
1	0	36	154	59	1	2	1	1	6.5	7.4	21	10.4	4	0	1	0	0	1
1	0	35	172	59.7	2.16667	0	0	0	6.3	2.7	32	2.21	4	0	1	0	0	1
2	0	35	172	59.7	2.16667	0	0	0	6.3	2.7	32	2.21	4	0	1	0	0	1
3	0	37	161	52	0.5	0	0	0	8.1	2.5	64.7	1.22	4	0	1	0	0	1
2	0	43	152.8	61	2.33333	0	0	0	8.2	3	25.1	2.71	4	0	1	0	0	1
2	0	43	159	55	12	0	0	0	13.4	7.1	17.3	0.26	6	0	0	0	1	0
1	0	38	161.2	51	0.333333	0	0	0	6.6	2.9	78.3	NA	7	0	1	0	0	0
1	0	28			1	1	1	0	6.2	7.3	45.9	4.64	7	0	1	0	0	0
1	0	34	156	46	1.25	1	1	0	6.4	5.4	21	4.96	NA	0	1	0	0	0
2	1	37			4.08333	0	0	0	6.7	4	50.7	NA	0	0	0	1	0	0
1	1	38	156.8	57.8	5.33333	0	0	0	8.7	5.3	43.5	NA	0	0	0	1	0	0
1	1	40	155.4	57	0.5	1	0	1	6.9	8.2	54.6	5.54	0	0	1	0	0	0
2	1	41	150	49	2.25	4	0	4	11	2.7	6.9	4.8	0	0	1	0	0	0
3	0	24	163	85	0.916667	0	0	0	9.5	5.8	13.9	0.61	5	0	0	1	0	1
1	0	31	151	45	0.666667	1	1	0	9.1	4	76.2	2.51	5	0	1	0	0	1
1	0	41	164	58	0.5	0	0	0	12.8	5.9	55.3	0.84	6	0	0	0	1	1
1	0	36	160	62	2.5	1	1	0	4.9	5.6	45.4	0.98	6	0	1	0	0	1
1	0	33	158	56	0.166667	0	0	0	7.1	5.9	88.1	6.09	7	0	0	1	0	1
1	0	44	165	84.6	1.41667	2	0	0	8.1	3.5	5	0.78	1,6	0	1	0	0	1
3	0	44	165	84.6	1.41667	2	0	0	8.1	3.5	5	0.78	1,6	0	0	0	1	1
1	1	41	154	49.4	1.08333	0	0	0	6.2	5.2	51.4	5.37	0	0	1	0	0	0
1	1	39	164	47	1.16667	0	0	0	18.8	9.9	44.7	1.36	0	0	1	0	0	0
1	1	37			4.08333	0	0	0	6.7	4	50.7	NA	0	0	0	1	0	1
1	1	41	150	49	2.25	4	0	4	11	2.7	6.9	4.8	0	0	1	0	0	1
2	1	45	154	56.8	1.5	0	0	0	5.2	3.4	41.7	3.03	0	0	1	0	0	1
1	1	42	153	40	1.16667	0	0	0	6.4	2.7	91.8	2.57	0	0	1	0	0	0
1	1	42	155	52	1	1	0	1	9	9.7	49.3	2.01	0	0	1	0	0	1
1	1	39	159	52.3	0.583333	2	1	1	6.9	4.5	40.2	1.18	0	0	1	0	0	0
1	1	38	160	54	1.33333	1	0	1	12.8	4.5	25.6	NA	0	0	1	0	0	0
2	1	38	160	54	1.33333	1	0	1	12.8	4.5	25.6	NA	0	0	1	0	0	0
1	1	38	154	53	1.33333	1	1	0	6.1	5.6	70	2.68	0	0	1	0	0	0
1	1	28	161	49.5	1.58333	0	0	0	13.2	4	50.6	2.11	0	0	1	0	0	0
1	1	39	166	58	0.75	1	1	0	8.9	2.9	23.9	1.91	4	0	0	0	1	1
1	1	37	161	57	0.166667	1	1	0	6.4	4.3	12.3	3.24	4	0	1	0	0	1
2	1	37	161	57	0.166667	1	1	0	6.4	4.3	12.3	3.24	4	0	1	0	0	1
1	1	34	159	54	0.5	0	0	0	6.1	6.3	15.9	6.74	4	0	1	0	0	1
2	1	36	155	47.8	1.91667	0	0	0	8.4	4.6	5.3	9	4	0	1	0	0	1
2	1	36	160	48	0.75	0	0	0	5.4	5.7	<5	NA	4	0	1	0	0	1
1	1	29	163	48	5.08333	0	0	0	11.7	3.5	12.9	4.34	4	0	1	0	0	1
2	1	35	161	53	1.25	0	0	0	NA	NA	NA	1.92	4	0	1	0	0	1
2	1	38			3.25	1	1	0	8.3	3.2	21.1	1.83	4	0	1	0	0	1
1	1	36	153	46	0.75	0	0	0	7.8	6.6	43.1	3.84	3	0	0	0	1	0
1	1	38	158	51	3.91667	0	0	0	5.4	5	55.8	1.81	4	0	0	0	1	0
3	1	37	155	57.7	3.41667	0	0	0	4.9	3.4	58.7	1.12	5	0	0	0	1	1
5	1	37	155	57.7	3.41667	0	0	0	4.9	3.4	58.7	1.12	5	0	0	0	1	1
1	1	39	162	50	3.16667	0	0	0	5.2	2.3	7.3	2.96	4	0	1	0	0	0
1	1	36	153	51	1.16667	0	0	0	5.7	7.3	75.1	5.01	4	0	1	0	0	0
3	1	45	165	55.7	1	0	0	0	42.2	14.1	<5.0	0.03	6	0	0	0	1	1
1	1	40	171	57.2	0.666667	1	1	0	16.2	11.3	25.3	0.66	6	0	1	0	0	1
2	1	34	159	54	0.5	0	0	0	6.1	6.3	15.9	6.74	4	0	1	0	0	0
1	1	34	155	43	0.833333	0	0	0	6.6	6.2	57.1	1.87	4	0	1	0	0	0
3	1	38	169	68.8	1.83333	1	1	0	6.8	1.8	30.1	1.01	4	0	1	0	0	0
1	1	30	167	61.4	0.333333	0	0	0	5.7	4.4	27.7	6.3	7	0	1	0	0	1
2	1	44	163	56	NA	0	0	0	NA	NA	NA	NA	NA	0	1	0	0	1
1	1	32	163	46	1.08333	1	1	0					NA	0	1	0	0	1
1	2	36	156.4	46.4	1.16667	0	0	0	5.7	6.1	14.5	5.4	0	0	0	0	1	1
1	2	30	160	48	0.75	0	0	0	8	10.7	21	5.47	0	0	0	0	1	1
1	2	36	1623	52	1.41667	0	0	0	4.6	4.4	72.3	1.27	0	0	0	0	1	1
2	2	40	159	62.2	4.5	0	0	0	5	1.4	19.4	7.49	0	0	1	0	0	1
1	1	38	162	63	2.75	1	0	1	5	2.6	32.7	2.93	5	0	1	0	0	0
2	1	38	162	63	2.75	1	0	1	5	2.6	32.7	2.93	5	0	1	0	0	0
2	1	40	171	57.2	0.666667	1	1	0	16.2	11.3	25.3	0.66	6	0	1	0	0	0
1	2	35	168	45	0.5	0	0	0	NA	NA	NA	4.51	0	0	1	0	0	1
1	2	37	155	62.6	0.25	1	0	0	6	3.9	42.7	2.71	1	0	0	0	1	1
1	2	34	162	57.2	1.83333	0	0	0	6.2	12.5	56.1	9.52	4	0	0	0	1	1
1	2	39	157	69.6	1.25	0	0	0	9.6	4.1	66.7	NA	5	0	0	0	1	1
1	2	37	163	50	0.166667	0	0	0				0.25	6	0	0	0	1	1
1	2	30	167	61.4	2.16667	0	0	0	7.9	6.4	11.8	6.3	7	0	1	0	0	1
2	2	33	153	64	0.0833333	2	2	0	NA	NA	NA	NA	NA	0	0	1	0	1
3	2	39	153	45	0	1	1	0	NA	NA	NA	NA	NA	0	1	0	0	1
2	2	36	156.4	46.4	1.16667	0	0	0	5.7	6.1	14.5	5.4	0	0	0	0	1	0
1	2	30	167	57	1	0	0	0	NA	NA	NA	NA	0	0	0	0	1	0
2	2	36	1623	52	1.41667	0	0	0	4.6	4.4	72.3	1.27	0	0	0	0	1	0
2	3	29	160	50	0.916667	0	0	0	4.9	0.7	33.7		4	0	1	0	0	1
2	2	36	153	46.5	0.916667	0	0	0	NA	NA	NA	NA	0	0	0	1	0	0
1	3	39	166.7	90.2	2.83333	0	0	0	NA	NA	NA	1.58	NA	0	0	0	1	1
1	2	30	157	50	0.416667	0	0	0	NA	NA	NA	4.14	0	0	0	1	0	0
1	2	36	154	65	2.66667	0	0	0	11.5	6.8	53.1	1.45	3	0	0	0	1	0
3	2	34	162	57.2	1.83333	0	0	0	6.2	12.5	56.1	9.52	4	0	0	0	1	0
1	2	31	163	63.6	2.66667	0	0	0	6.4	4.5	51.3	1.21	6	0	1	0	0	0
2	2	30	167	61.4	2.16667	0	0	0	7.9	6.4	11.8	6.3	7	0	1	0	0	0
1	2	42	168	70.6	4	0	0	0	8.7	3.6	48.2	2.48	1,2	0	0	0	1	0
1	2	39	153	45	0	1	1	0	NA	NA	NA	NA	NA	0	0	0	1	0
1	2	34	148	40	NA	0	0	0	NA	NA	NA	NA	NA	0	0	0	1	0
1	3	31	162	56.2	1.08333	0	0	0	NA	NA	NA	NA	0	0	0	0	1	0
1	3	36	161	45	3	0	0	0	8.9	3.1	71.6	1.02	0	0	1	0	0	0
1	3	33	158	46	0	2	0	2					NA	0	1	0	0	0
1	0	36	158	60	0.166667	1	0	0	7.4	2.4	23.2	2.53	4	1	0	0	0	1
1	0	43	166	64	1.66667	1	0	0	8.6	6	23.1	0.34	0	0	0	0	0	0
1	0	39	161	67.8	0.666667	3	2	1	10.8	5	57.9	0.21	0	0	0	0	0	0
2	0	38	159	69	0.166667	0	0	0	10.1	5.9	28.1	0.4	0	0	0	0	0	0
1	0	33			4	0	0	0	6.5	4.4	52.6	2.88	0	0	0	0	0	0
2	0	40	148	40	1.58333	2	1	1	7.3	3.6	65.8	0.69	0	0	0	0	0	0
3	0	33	158	63.6	0.416667	0	0	0	5.8	3.3	51.5	3.57	0	0	0	0	0	0
1	0	31	160	51	7.16667	0	0	0	5.7	6.6	38.2	5.85	0	0	0	0	0	0
1	0	38	172	65	2.66667	1	0	1	6.3	2.6	6	0.79	0	0	0	0	0	0
1	0	32	155	56.8	0.75	2	0	1	5.9	6	67.7	3.34	0	0	0	0	0	0
2	0	42	175	60	2	0	0	0	9.9	5.1	48.7	0.8	1	0	0	0	0	0
2	0	32	157	44	1.16667	0	0	0	11.6	5.1	15.2	0.9	4	0	0	0	0	0
2	0	43	166	64	1.66667	1	0	0	8.6	6	23.1	0.34	0	0	0	0	0	1
2	0	33	158	63.6	0.416667	0	0	0	5.8	3.3	51.5	3.57	0	0	0	0	0	1
2	0	36	158	48	0.583333	2	1	1	2.6	1.1	271	0.8	0	0	0	0	0	1
2	0	39	162	47.2	1.75	2	0	0	5.8	7.4	52.9	2.78	0	0	0	0	0	1
2	0	40	159.7	40	3.83333	0	0	0	7.6	15.2	39.8	25.2	0	0	0	0	0	1
3	0	32	157	44	1.16667	0	0	0	11.6	5.1	15.2	0.9	4	0	0	0	0	0
2	0	39	160	51	1.58333	0	0	0	8.6	9.9	11.3	0.46	4	0	0	0	0	0
1	0	31	162	66	2.58333	0	0	0	6.3	5.2	34.4	4.59	4	0	0	0	0	0
1	0	24	154	75	0.583333	0	0	0	8.7	5	15.1	1.46	4	0	0	0	0	0
1	0	40	160	52	0.166667	2	1	1	7.6	2.5	46.6	1.47	4	0	0	0	0	0
3	0	32	160	48	1	1	0	1	8	4.5	22.4	2.48	4	0	0	0	0	0
1	0	40	160	42	2.41667	0	0	0	9.3	8.5	54.2	1.16	0	0	0	0	0	1
1	0	39	164	58	0.5	1	1	0	6.9	3	39.3	2.54	0	0	0	0	0	1
2	0	32	155	56.8	0.75	2	0	1	5.9	6	67.7	3.34	0	0	0	0	0	1
1	0	35	152	46	0.0833333	1	1	0	6.3	7.2	39.6	2.99	1	0	0	0	0	1
3	0	41	152	48	6.83333	0	0	0	11.8	4.1	35.2	2.24	2	0	0	0	0	1
1	0	31	160	47	0.333333	0	0	0	5.3	6.7	31.7	1.89	4	0	0	0	0	0
1	0	38	153	40	1.66667	1	0	1	8.9	4.7	54.9	1.54	4	0	0	0	0	0
1	0	28	157	49	0.0833333	1	1	0	5.2	13.2	36.4	6.95	4	0	0	0	0	0
2	0	33	170	58.3	0.583333	0	0	0	6.6	7.6	52.2	2.65	4	0	0	0	0	0
1	0	31			1.41667	1	0	0	5.3	5.7	35.7	5.31	4	0	0	0	0	0
1	0	36	155	43	0.833333	0	0	0	6.6	6.2	57.1	1.87	4	0	0	0	0	0
1	0	29	145	69	5.16667	1	0	1	6.6	3.1	42.6	1.57	4	0	0	0	0	0
1	0	33	154	50	1.16667	0	0	0	3.9	4.3	59.1	6.66	4	0	0	0	0	0
1	0	35	160	60	1	0	0	0	6.7	3.7	45.1	1.95	4	0	0	0	0	0
2	0	37	170	77	1.83333	1	1	0	6.3	6.1	32.3	4.79	4	0	0	0	0	0
3	0	42	163	64	1.08333	0	0	0	14.2	7.3	23.6	0.53	4	0	0	0	0	1
2	0	36	163	59.8	0.666667	0	0	0	14.2	8.1	18.8	1.2	4	0	0	0	0	1
4	0	32	160	48	1	1	0	1	8	4.5	22.4	2.48	4	0	0	0	0	1
2	0	35	165	59	2.5	0	0	0	5.4	3.1	84.1	2.42	4	0	0	0	0	1
2	0	41	164	64	1.33333	3	1	2	8.8	4.1	119	0.37	4	0	0	0	0	1
1	0	31			1.41667	1	0	0	5.3	5.7	35.7	5.31	4	0	0	0	0	1
1	0	33	153	45	0.25	0	0	0	8.2	3.5	82.3	11.1	4	0	0	0	0	1
2	0	33	153	45	0.25	0	0	0	8.2	3.5	82.3	11.1	4	0	0	0	0	1
2	0	36	158	60	0.166667	1	0	0	7.4	2.4	23.2	2.53	4	0	0	0	0	1
1	0	38	164	62	0.166667	0	0	0	8.4	5.4	45.9	1.25	4	0	0	0	0	0
2	0	34	156	72	2.41667	0	0	0	5.9	4.4	33.4	1.88	4	0	0	0	0	0
2	0	33	154	50	1.16667	0	0	0	3.9	4.3	59.1	6.66	4	0	0	0	0	1
1	0	35	152	42	3.58333	0	0	0	6.5	6.5	60.6	8.46	5	0	0	0	0	0
3	0	43	159	55	12	0	0	0	13.4	7.1	17.3	0.26	6	0	0	0	0	0
1	0	40	159	60	1.83333	0	0	0	10	6.2	41.9	1.16	6	0	0	0	0	0
1	0	36	162	68.2	0.916667	2	2	0	9.2	4.6	35	1.49	6	0	0	0	0	0
1	0	39	155	87	0.75	0	0	0	6.6	1.4	11.5	2.14	1,4	0	0	0	0	0
1	0	31	165	58	5.58333	1	1	0	6.6	7.4	33.8	NA	NA	0	0	0	0	0
1	0	30	158	47	NA	3	1	2	NA	NA	NA	NA	NA	0	0	0	0	0
1	0	34			1	0	0	0				1.5	NA	0	0	0	0	0
3	1	41	150	49	2.25	4	0	4	11	2.7	6.9	4.8	0	0	0	0	0	0
2	1	39	159	52.3	0.583333	2	1	1	6.9	4.5	40.2	1.18	0	0	0	0	0	0
1	1	45	154	56.8	1.5	0	0	0	5.2	3.4	41.7	3.03	0	0	0	0	0	0
1	1	41	163	58	6.58333	0	0	0	6.5	7.2	300.5	0.05	0	0	0	0	0	0
2	0	40	154.5	50	0.0833333	2	2	0	8.1	6.2	76.7	3.27	4	0	0	0	0	1
1	0	29	169	55	3	0	0	0	4.2	4.1	31.9	3.24	4	0	0	0	0	1
1	0	42	153	57	0.5	2	1	0	6.9	3.2	24.1	2.37	4	0	0	0	0	1
1	0	36	163	45	0.166667	1	1	0	6.1	11	48.6	10.9	4	0	0	0	0	1
2	1	42	155	52	1	1	0	1	9	9.7	49.3	2.01	0	0	0	0	0	0
1	1	43	158	42	0.583333	1	0	1	11.2	3.7	51.2	1.33	0	0	0	0	0	0
1	1	35			2.5	0	0	0	4.9	1.7	<5.0	1.58	0	0	0	0	0	0
1	1	41	162	69.4	0.333333	3	1	2	6	4.6	23.3	4.18	0	0	0	0	0	0
1	1	36	154	52.3	3	2	0	2	17.2	7.5	23.4	0.77	0	0	0	0	0	0
1	1	31	160	45	1.66667	1	0	1	7.5	4.2	55	3.9	0	0	0	0	0	0
2	1	31	160	45	1.66667	1	0	1	7.5	4.2	55	3.9	0	0	0	0	0	0
2	1	34	159	56	1.83333	1	0	1	4.6	1.7	35.3	4.6	0	0	0	0	0	0
2	1	37	158	65	1.66667	0	0	0	10	6.5	24.1	8.02	3	0	0	0	0	0
2	1	39	162	50	3.16667	0	0	0	5.2	2.3	7.3	2.96	4	0	0	0	0	0
2	1	40	162	75.4	1.41667	1	0	1	7.3	5.3	6.8	4.29	4	0	0	0	0	0
2	1	36	153	51	1.16667	0	0	0	5.7	7.3	75.1	5.01	4	0	0	0	0	0
3	1	37	160	55	1.16667	0	0	0	6.5	3.1	29.2	2.31	4	0	0	0	0	0
1	1	36	160	48	0.75	0	0	0	5.4	5.7	<5	NA	4	0	0	0	0	0
3	0	39	170	77	1.83333	1	1	0	6.3	6.1	32.3	4.79	4	0	0	0	0	1
3	0	37	145.4	48.8	0.0833333	1	1	0	5.1	3.4	34.7	8.39	5	0	0	0	0	1
1	0	33	163	55	1.41667	1	0	1	6.7	5	26.6	5.14	5	0	0	0	0	1
1	1	35	152	46	3	0	0	0	8.3	5.1	37.1	4.28	4	0	0	0	0	0
2	0	35	152	42	3.58333	0	0	0	6.5	6.5	60.6	8.46	5	0	0	0	0	1
1	0	37	158	50	2.58333	0	0	0	6.9	11.6	50.8	3.76	5	0	0	0	0	1
3	1	38			3.25	1	1	0	8.3	3.2	21.1	1.83	4	0	0	0	0	0
1	1	37	157	65	0.75	0	0	0	5.2	2.2	18.5	12.3	4	0	0	0	0	0
1	0	34	155	44	1.16667	3	0	1	7.1	4.5	62.5	4.15	5	0	0	0	0	1
2	0	34	155	44	1.16667	3	0	1	7.1	4.5	62.5	4.15	5	0	0	0	0	1
1	0	36	160	64.6	2	0	0	0	7	5.8	50.7	3.67	5	0	0	0	0	1
1	1	38	160	60	0.916667	0	0	0	6.5	3.4	57.4	3.46	4	0	0	0	0	0
1	1	38	155	49.7	0	0	0	0	7.6	3.7	26.2		5	0	0	0	0	0
1	0	37	165	76.2	1.66667	1	0	1	7.4	4.2	37.3	5.44	5	0	0	0	0	1
1	1	41	156	56.2	2	2	0	1	8.6	5.3	65.4	1.01	5	0	0	0	0	0
2	1	40	158	60	1.41667	0	0	0	11.8	5.2	28.3	1.16	6	0	0	0	0	0
2	1	42	158.2	64.1	1.91667	1	0	1	5.8	3.4	67.1	0.14	6	0	0	0	0	0
1	0	38	164	63	0.333333	0	0	0	14.7	6.5	29.2	0.51	5	0	0	0	0	1
2	0	37	158	64	3.66667	2	1	1	5.9	4.8	15.8	3.49	6	0	0	0	0	1
2	1	39	157	44	2.91667	0	0	0	8.8	4.3	45.9	0.01	6	0	0	0	0	0
2	1	40	164	67	0.416667	0	0	0	7.8	3.3	32.9	0.88	6	0	0	0	0	0
1	1	43	162	48	1.33333	2	0	2	10.5	3	51	2.15	6	0	0	0	0	0
2	1	38	154.9	55.7	5.58333	0	0	0	6.2	6.4	50.9	0.1	7	0	0	0	0	0
2	1	32			0.833333	0	0	0	8.7	3.9	30.7	2.91	7	0	0	0	0	0
4	0	37	158	64	3.66667	2	1	1	5.9	4.8	15.8	3.49	6	0	0	0	0	1
2	0	36	160	62	2.5	1	1	0	4.9	5.6	45.4	0.98	6	0	0	0	0	1
1	0	39			5.08333	1	0	1	9	7.3	63.2	6.43	6	0	0	0	0	1
1	0	40	154	54	1.41667	3	0	1	13.3	7.6	40.5	NA	6	0	0	0	0	1
1	0	41			0.166667	0	0	0	10.5	6	31	0.48	7	0	0	0	0	1
1	0	38	160	62	0.666667	1	0	1	6.6	10.7	36	4.61	7	0	0	0	0	1
1	1	37			NA	NA	1	NA	NA	NA	NA	NA	NA	0	0	0	0	0
1	1	30	154	50.1	NA	0	0	0	NA	NA	NA	NA	NA	0	0	0	0	0
1	0	40	158	55	1.5	1	0	1	5.9	7.7	19.6	7.9	7	0	0	0	0	1
1	0	38	156	46	1.5	1	1	0	9.6	7.9	47.9	6.03	NA	0	0	0	0	1
2	1	38	157	57	6	0	0	0	5.9	3.7	93.6	2.77	4	0	0	0	0	1
2	2	33			1.25	1	0	0	9.7	8.7	31.1	NA	0	0	0	0	0	0
2	2	37	155	62.6	0.25	1	0	0	6	3.9	42.7	2.71	1	0	0	0	0	0
2	2	38	152	48	6.83333	0	0	0	5.1	2.1	5	5.82	2	0	0	0	0	0
2	2	36	154	65	2.66667	0	0	0	11.5	6.8	53.1	1.45	3	0	0	0	0	0
2	2	38	157	38	3	0	0	0	9.9	3.4	79.2	1.13	4	0	0	0	0	0
2	2	37	163	50	0.166667	0	0	0				0.25	6	0	0	0	0	0
1	3	32	158	52	1.58333	2	0	2	NA	NA	NA	5.61	0	0	0	0	0	0
1	3	37	165	45	2.33333	1	0	0	9.4	3.7	39.2	1.12	0	0	0	0	0	0
3	3	37	165	45	2.33333	1	0	0	9.4	3.7	39.2	1.12	0	0	0	0	0	0
2	1	29	163	48	5.08333	0	0	0	11.7	3.5	12.9	4.34	4	0	0	0	0	1
1	1	35	156	60	1.33333	0	0	0	5.7	6.2	42.8	3.48	4	0	0	0	0	1
2	1	40	166	67.2	0.916667	0	0	0	6.1	3.1	33.9	1.47	4	0	0	0	0	1
3	1	40	166	67.2	0.916667	0	0	0	6.1	3.1	33.9	1.47	4	0	0	0	0	1
1	1	44	170	83	0.5	1	1	0	4.2	2.7	5	2.65	4	0	0	0	0	1
2	1	38	169	68.8	1.83333	1	1	0	6.8	1.8	30.1	1.01	4	0	0	0	0	1
4	1	37	155	57.7	3.41667	0	0	0	4.9	3.4	58.7	1.12	5	0	0	0	0	1
1	1	38	163	62.5	0.5	2	1	1	7.6	5.9	43.1	2.39	5	0	0	0	0	1
2	1	31	166	56	2.16667	0	0	0	7.6	6.7	23.7	3.1	5	0	0	0	0	1
6	1	44	165	55.7	2.41667	0	0	0	20.3	10.5	22.8	0.03	6	0	0	0	0	1
1	1	40	164	67	0.416667	0	0	0	7.8	3.3	32.9	0.88	6	0	0	0	0	1
2	1	38	157	54.6	1.41667	1	1	0	5	7.1	23.5	6.2	7	0	0	0	0	1
1	3	30	165	58	1.66667	0	0	0	8.2	5.4	41.7	NA	0	0	0	0	0	0
2	3	26			1.83333	0	0	0	6.5	4	47.5	NA	4	0	0	0	0	0
1	3	42	153	59	0	2	1	1	9.9	3.7	41.3	0.55	6	0	0	0	0	0
2	3	41	158	48	0.583333	2	1	1				3.29	NA	0	0	0	0	0
1	1	42	163	58	0.75	1	1	0	17.1	4.8	22.1	0.31	4,6	0	0	0	0	1
1	1	42	163	56	NA	0	0	0	NA	NA	NA	NA	NA	0	0	0	0	1
3	2	38	157	38	3	0	0	0	9.9	3.4	79.2	1.13	4	0	0	0	0	1
1	2	26			1.83333	0	0	0	6.5	4	47.5	NA	4	0	0	0	0	1
2	2	33	158	48.6	0.916667	1	1	0	6.9	3.1	36.4	4.33	5	0	0	0	0	1
1	2	37	164	49	0.833333	3	1	2	8.5	6.7	8.6	7.79	5	0	0	0	0	1
1	2	34			0	1	1	0	NA	NA	NA	NA	NA	0	0	0	0	1
1	3	39	160	57	2.83333	1	0	0	8.5	2.5	29.6	3.55	0	0	0	0	0	1
2	3	39	160	57	2.83333	1	0	0	8.5	2.5	29.6	3.55	0	0	0	0	0	1
1	3	40	159.5	77	1.5	2	1	0	4.5	0.8	8.2	4.13	0	0	0	0	0	1
2	3	40	159.5	77	1.5	2	1	0	4.5	0.8	8.2	4.13	0	0	0	0	0	1
2	3	40	160	42	2.41667	0	0	0	9.3	8.5	54.2	1.16	0	0	0	0	0	1
